# Supplementary material for: Effects of ageism on burnout among clinical nurses
Source: PLoS One. 2024 Nov 7;19(11):e0313043. doi: 10.1371/journal.pone.0313043 (PMC11542876; doi:10.1371/journal.pone.0313043)
Supplement: S1 Dataset — (XLSX) [file pone.0313043.s001.xlsx]

## Sheet: Sheet1
번호	a1	a2	a3	a4	a5	a6	a7	a8	a9	a10	a11	a12	a13	a14	a15	a16	a17	a18	b1	b2	b3	b4	b4역산	b5	b6	b7	b7역산	b8	b9	b9역산	b10	b11	b12	b12역산	b13	b14	b15	b16	b17	b17역산	b18	b18역산	b19	b19역산	b20	b21	b21역산	b22	Sex
1	2	3	3	3	2	3	2	2	2	1	3	3	3	1	3	3	2	3	6	7	6	6	2	3	6	6	2	7	4	4	6	4	4	4	6	6	3	6	6	2	6	2	4	4	6	4	4	5	2
2	3	3	2	2	2	2	3	2	3	2	3	2	3	2	3	2	3	2	4	4	4	4	4	2	3	4	4	3	4	4	3	3	4	4	2	2	3	2	4	4	4	4	3	5	2	4	4	2	2
3	4	4	4	1	3	1	2	2	2	2	3	2	2	2	1	2	2	2	3	4	4	5	3	4	2	6	2	3	3	5	6	6	3	5	2	4	3	2	5	3	4	4	5	3	1	4	4	2	2
4	3	3	3	2	2	3	3	2	4	1	4	4	3	3	3	2	1	1	1	1	1	4	4	3	1	7	1	1	6	2	7	6	6	2	1	6	5	2	4	4	6	2	5	3	1	7	1	4	2
5	2	2	2	3	2	3	2	1	1	1	4	4	3	2	2	2	2	2	6	6	6	6	2	6	6	5	3	6	5	3	5	6	4	4	5	6	5	7	4	4	5	3	5	3	5	5	3	5	2
6	3	3	3	2	3	2	3	3	3	2	3	3	3	3	3	3	3	3	4	4	3	7	1	1	1	6	2	1	6	2	1	2	4	4	2	4	2	3	6	2	7	1	7	1	1	6	2	2	2
7	3	3	2	3	2	3	2	1	1	1	4	4	4	2	3	4	4	3	4	3	3	6	2	4	6	4	4	3	6	2	3	3	6	2	1	2	1	2	5	3	5	3	5	3	2	3	5	2	2
8	2	2	2	3	2	3	2	2	4	1	3	3	3	1	2	1	3	2	4	6	3	6	2	2	5	5	3	5	6	2	4	4	4	4	4	5	4	4	6	2	6	2	6	2	4	6	2	6	2
9	2	2	2	3	2	3	1	1	2	2	3	4	3	2	2	2	2	2	4	5	5	7	1	1	3	6	2	3	6	2	1	1	6	2	3	6	1	3	7	1	7	1	7	1	3	7	1	2	2
10	4	4	4	1	4	1	4	4	1	1	4	4	4	4	3	1	1	1	7	7	7	7	1	7	7	7	1	7	7	1	7	7	1	7	1	7	7	1	1	7	7	1	7	1	1	7	1	7	2
11	2	3	2	2	2	2	2	2	4	1	4	4	3	2	3	3	3	2	6	6	6	5	3	5	5	6	2	5	6	2	6	6	5	3	5	5	4	3	4	4	4	4	4	4	3	4	4	4	2
12	2	2	2	2	1	3	2	1	3	1	3	4	3	2	2	3	2	1	6	6	6	4	4	5	5	4	4	6	5	3	5	6	4	4	4	4	2	5	4	4	7	1	7	1	6	4	4	5	2
13	3	2	2	2	2	2	2	2	4	2	3	3	2	2	3	3	2	2	5	6	6	7	1	1	2	7	1	7	7	1	2	2	4	4	2	7	1	1	7	1	7	1	7	1	7	2	6	2	2
14	4	4	4	1	3	2	2	3	4	1	3	3	3	4	4	2	3	1	6	6	6	6	2	3	6	6	2	6	6	2	6	6	5	3	6	6	3	6	6	2	6	2	4	4	4	5	3	6	2
15	2	2	3	2	2	3	3	2	3	1	4	4	3	2	2	3	2	1	6	6	6	6	2	6	6	6	2	6	5	3	7	7	4	4	5	4	3	5	6	2	6	2	6	2	6	6	2	6	2
16	3	3	3	2	2	2	3	2	2	1	4	4	3	2	2	3	2	2	5	6	5	6	2	2	3	6	2	3	7	1	2	1	3	5	2	6	3	3	6	2	6	2	6	2	2	6	2	3	2
17	2	3	2	2	2	2	2	1	1	1	3	3	2	2	2	2	2	5	6	5	6	5	3	3	4	4	4	4	3	5	7	4	4	4	1	4	3	4	4	4	4	4	4	4	4	4	4	4	2
18	3	3	3	3	2	3	2	2	4	2	3	3	3	2	3	3	2	3	6	7	6	6	2	4	4	6	2	6	5	3	6	6	4	4	3	5	4	4	6	2	6	2	6	2	6	6	2	4	2
19	3	2	3	1	3	1	4	2	4	1	3	4	4	3	3	3	1	2	5	5	5	6	2	2	2	6	2	2	5	3	4	3	4	4	2	5	4	3	6	2	6	2	4	4	3	5	3	2	2
20	3	3	2	2	2	2	2	2	2	2	3	3	3	2	2	2	3	2	4	5	3	5	3	3	2	7	1	3	4	4	3	3	6	2	3	3	3	3	6	2	5	3	6	2	2	6	2	3	2
21	3	3	3	2	3	2	3	2	2	2	3	3	3	2	2	2	2	2	6	6	6	6	2	4	2	6	2	6	3	5	4	1	4	4	3	3	6	4	4	4	4	4	3	5	2	5	3	2	1
22	3	4	4	2	4	1	3	3	4	3	3	2	4	3	4	4	4	3	4	4	3	7	1	7	5	7	1	2	6	2	6	4	6	2	2	2	5	3	7	1	5	3	5	3	2	7	1	1	1
23	3	2	4	2	1	3	1	1	3	1	4	4	3	2	2	1	1	2	6	6	7	7	1	4	1	6	2	4	7	1	5	1	6	2	3	6	6	3	6	2	6	2	6	2	3	6	2	6	2
24	3	3	3	2	3	2	3	3	2	2	2	2	3	2	3	3	3	3	6	6	6	6	2	4	4	6	2	6	6	2	6	6	6	2	5	7	3	5	6	2	6	2	5	3	3	4	4	4	2
25	2	2	2	3	2	3	2	2	2	2	3	3	3	3	2	2	3	2	6	6	6	6	2	3	5	6	2	6	5	3	6	6	4	4	3	3	3	4	4	4	6	2	4	4	4	3	5	3	1
26	3	1	2	2	1	3	2	2	3	2	3	2	3	3	3	3	3	2	3	3	4	5	3	5	1	7	1	3	7	1	4	3	4	4	3	2	1	1	7	1	7	1	7	1	2	7	1	1	2
27	3	2	3	2	2	4	3	3	3	1	3	3	4	3	4	4	3	2	4	4	7	7	1	5	5	4	4	6	5	3	7	7	4	4	6	4	6	6	5	3	7	1	5	3	6	5	3	3	2
28	2	2	1	3	1	3	1	1	3	2	4	4	2	1	2	2	3	1	4	5	6	6	2	1	3	6	2	3	4	4	4	4	5	3	4	2	2	3	6	2	6	2	5	3	3	5	3	2	2
29	3	3	3	2	1	3	2	2	3	1	4	3	2	2	2	3	3	2	6	6	6	5	3	4	3	6	2	6	6	2	6	7	6	2	4	5	1	3	3	5	3	5	6	2	4	3	5	5	2
30	3	3	3	3	1	3	1	1	2	1	4	2	2	2	2	2	3	2	2	5	4	6	2	2	2	4	4	3	4	4	2	3	6	2	3	3	4	3	6	2	5	3	3	5	4	5	3	5	2
31	3	3	3	2	3	3	3	3	4	3	3	2	3	3	3	3	3	3	7	7	7	4	4	4	7	3	5	7	2	6	6	7	1	7	6	4	5	7	2	6	2	6	2	6	7	2	6	6	2
32	3	3	3	2	2	3	2	2	2	1	4	4	3	3	3	3	3	2	7	7	6	5	3	5	5	3	5	4	3	5	6	6	4	4	5	3	5	5	5	3	5	3	4	4	4	4	4	4	2
33	2	2	2	2	2	2	2	1	2	2	3	3	2	2	3	3	2	2	4	4	5	4	4	1	4	4	4	6	4	4	6	3	3	5	4	3	4	4	4	4	6	2	5	3	6	4	4	4	2
34	3	3	3	2	2	1	2	2	2	1	4	3	4	3	2	3	2	2	5	4	4	6	2	4	4	6	2	2	4	4	4	3	4	4	1	3	4	6	4	4	4	4	4	4	2	5	3	3	2
35	3	3	3	2	2	3	2	3	3	2	3	3	3	2	3	2	4	3	6	6	6	6	2	4	4	6	2	5	5	3	5	5	4	4	4	4	4	2	4	4	6	2	5	3	2	3	5	4	2
36	2	2	2	3	2	2	2	1	3	1	3	3	2	2	2	2	2	2	6	5	3	5	3	5	6	4	4	3	5	3	5	5	4	4	3	4	3	4	4	4	5	3	5	3	5	4	4	5	2
37	3	4	4	3	4	2	3	1	4	1	4	3	3	2	2	2	2	2	5	6	6	5	3	6	5	6	2	5	6	2	6	6	5	3	5	3	6	5	6	2	6	2	7	1	4	6	2	6	2
38	3	3	3	4	4	4	4	4	4	1	4	3	2	3	2	3	3	2	7	7	7	6	2	4	4	6	2	6	4	4	4	4	1	7	2	4	3	4	6	2	6	2	5	3	2	4	4	2	2
39	3	2	1	2	1	3	2	2	2	1	4	4	3	2	2	3	1	2	6	6	7	7	1	1	4	6	2	5	7	1	5	5	5	3	3	3	1	3	5	3	5	3	7	1	4	4	4	4	2
40	2	2	3	2	2	2	3	2	3	1	4	2	3	2	3	2	3	2	4	6	6	7	1	4	4	4	4	5	5	3	6	6	4	4	4	4	4	5	3	5	4	4	5	3	5	4	4	4	2
41	2	2	2	3	2	3	3	2	3	1	3	3	2	2	2	3	3	2	6	6	6	6	2	5	6	5	3	6	5	3	7	7	4	4	3	6	5	5	6	2	5	3	5	3	3	6	2	6	2
42	2	2	2	3	2	2	2	2	3	1	4	3	3	2	2	2	2	2	5	5	5	5	3	3	4	5	3	5	4	4	5	4	3	5	3	3	3	3	3	5	4	4	3	5	3	4	4	4	2
43	2	3	3	2	2	1	3	2	3	1	3	4	4	3	2	2	1	2	7	7	7	6	2	6	5	5	3	6	6	2	5	6	5	3	5	6	4	5	5	3	6	2	6	2	5	5	3	5	2
43	3	2	2	2	2	3	3	1	3	1	4	4	3	2	2	2	2	2	4	6	4	6	2	4	3	6	2	5	5	3	7	7	6	2	4	5	6	3	6	2	6	2	6	2	3	7	1	6	2
45	3	3	4	2	3	2	3	2	3	1	3	3	2	1	2	3	3	2	6	7	6	5	3	6	6	5	3	6	6	2	6	6	4	4	4	4	6	7	4	4	5	3	5	3	5	6	2	6	2
46	3	3	3	2	2	3	2	2	2	1	4	3	3	2	2	2	2	2	3	3	4	6	2	5	3	6	2	3	7	1	4	4	6	2	2	3	2	2	6	2	6	2	6	2	1	6	2	2	2
47	3	2	2	2	1	3	3	1	3	2	4	4	3	2	3	3	4	2	7	7	7	6	2	3	5	6	2	6	6	2	4	5	3	5	5	5	3	5	4	4	5	3	6	2	5	5	3	4	2
48	2	2	3	2	2	3	1	2	2	1	4	3	2	2	2	3	2	2	4	4	3	6	2	1	2	6	2	1	5	3	2	2	6	2	1	2	1	3	6	2	6	2	6	2	3	5	3	2	2
49	2	2	4	3	2	1	1	2	3	1	3	4	3	2	2	3	3	2	7	7	7	7	1	6	7	7	1	7	5	3	7	7	3	5	4	6	6	7	4	4	3	5	3	5	5	4	4	4	2
50	4	4	4	1	3	2	3	4	3	2	3	3	4	4	4	3	4	3	6	7	7	2	6	6	6	7	1	7	6	2	6	6	4	4	6	6	6	5	4	4	6	2	5	3	6	5	3	5	2
51	3	4	4	1	2	1	3	1	3	1	4	3	2	3	2	3	2	2	6	6	5	6	2	2	2	6	2	4	4	4	1	4	3	5	3	2	3	3	4	4	6	2	4	4	2	3	5	1	2
52	3	4	3	2	2	2	1	1	4	1	4	4	2	1	2	1	1	1	5	3	3	6	2	1	3	3	5	3	5	3	2	3	2	6	3	4	1	2	2	6	6	2	6	2	3	2	6	1	2
53	3	3	2	2	2	3	2	2	3	1	4	3	3	1	2	2	2	2	6	6	6	6	2	4	3	4	4	5	5	3	5	6	4	4	3	4	4	3	5	3	5	3	4	4	4	4	4	4	2
54	3	3	3	2	2	2	2	2	4	1	3	3	2	2	2	3	3	3	5	6	6	5	3	3	4	5	3	4	6	2	6	6	4	4	4	1	1	4	5	3	6	2	6	2	3	5	3	1	2
55	3	2	1	3	2	3	2	1	3	1	4	4	4	4	4	1	3	1	6	6	6	6	2	6	6	5	3	6	6	2	3	3	6	2	5	4	2	5	6	2	6	2	6	2	5	5	3	6	2
56	3	3	4	2	2	2	3	2	4	1	4	3	4	3	4	4	3	3	7	7	6	5	3	4	5	5	3	6	6	2	7	7	3	5	2	5	2	3	6	2	7	1	6	2	6	3	5	6	2
57	1	1	1	3	1	3	1	1	2	1	4	3	2	2	2	3	3	1	6	6	5	6	2	3	2	5	3	5	6	2	3	4	5	3	3	4	3	3	5	3	5	3	5	3	3	5	3	3	2
58	4	3	3	2	2	3	2	1	3	1	4	4	3	2	2	3	3	2	6	6	6	6	2	5	5	6	2	5	6	2	6	7	5	3	5	5	1	6	6	2	5	3	5	3	4	6	2	6	2
59	2	2	2	3	2	2	2	2	2	2	3	3	3	2	2	2	2	2	5	5	4	5	3	3	3	4	4	4	5	3	3	3	4	4	4	4	3	4	6	2	6	2	5	3	4	5	3	3	2
60	2	2	2	2	2	2	2	2	2	1	4	4	3	2	2	3	3	2	3	4	3	6	2	1	3	6	2	1	6	2	2	3	4	4	3	4	2	3	6	2	6	2	6	2	2	6	2	2	2
61	2	2	2	2	2	3	2	2	2	2	3	3	2	2	2	2	2	2	6	6	4	6	2	2	4	6	2	6	4	4	6	6	3	5	2	4	1	4	6	2	6	2	6	2	4	5	3	3	2
62	2	3	2	2	2	3	3	2	2	1	4	2	2	2	2	2	2	2	6	7	7	6	2	5	6	5	3	6	4	4	5	5	5	3	4	4	4	6	4	4	5	3	4	4	6	4	4	4	2
63	3	3	3	2	2	3	1	2	2	1	4	4	3	2	2	3	1	2	6	6	7	6	2	3	6	6	2	6	5	3	6	6	3	5	2	4	3	4	5	3	5	3	5	3	4	3	5	2	2
64	2	2	2	2	2	3	2	2	2	2	3	3	3	2	2	3	3	2	6	6	6	5	3	5	4	5	3	5	5	3	5	6	4	4	5	4	3	3	5	3	4	4	4	4	4	4	4	5	2
65	1	1	1	3	1	3	2	1	1	1	3	4	2	3	2	3	2	2	7	6	7	6	2	3	5	4	4	6	4	4	5	2	2	6	4	3	2	4	5	3	4	4	4	4	5	2	6	6	2
66	2	3	3	2	1	3	2	1	1	1	3	3	3	2	3	2	2	1	7	7	7	6	2	7	7	6	2	7	2	6	6	6	2	6	6	5	1	6	4	4	5	3	2	6	6	3	5	6	2
67	3	3	3	2	2	2	2	2	2	2	3	3	3	2	2	3	2	2	5	6	5	6	2	3	5	6	2	4	5	3	5	5	5	3	4	4	3	5	5	3	5	3	5	3	3	5	3	4	2
68	3	3	2	2	2	3	1	1	3	1	4	3	3	2	1	2	2	1	5	5	5	6	2	3	2	5	3	4	6	2	1	4	4	4	1	3	1	2	5	3	5	3	5	3	2	6	2	6	2
69	3	2	2	2	1	3	1	1	3	1	4	3	3	1	3	3	2	2	4	6	5	5	3	3	2	5	3	4	4	4	4	2	4	4	6	4	2	3	4	4	6	2	4	4	4	3	5	2	2
70	3	3	3	2	3	2	3	3	4	2	3	3	2	2	2	2	3	2	6	6	5	6	2	4	3	5	3	5	4	4	6	6	4	4	5	6	5	5	4	4	4	4	3	5	5	4	4	4	2
71	2	2	2	3	2	3	3	1	1	1	4	4	2	1	1	2	1	2	5	4	3	6	2	3	4	6	2	5	7	1	6	6	6	2	2	3	1	3	4	4	5	3	7	1	4	6	2	4	2
72	3	3	3	2	3	2	2	2	2	1	3	3	3	3	3	2	2	3	4	6	4	4	4	1	4	6	2	4	6	2	1	3	5	3	4	4	3	5	6	2	7	1	3	5	4	6	2	2	2
73	2	3	3	2	1	3	2	2	2	1	4	4	3	2	2	3	3	2	5	5	6	7	1	6	4	6	2	4	6	2	3	5	5	3	2	3	3	4	6	2	6	2	6	2	4	5	3	3	2
74	2	2	2	3	1	3	1	2	3	1	4	3	3	2	2	2	2	1	3	3	4	6	2	1	2	6	2	1	4	4	1	4	5	3	2	3	1	2	5	3	6	2	5	3	2	4	4	2	2
75	2	2	3	2	1	3	3	2	3	1	4	4	2	2	2	2	1	2	7	7	6	7	1	6	6	6	2	6	7	1	6	6	4	4	5	6	4	6	6	2	6	2	6	2	5	6	2	4	2
76	2	1	2	2	2	2	1	1	1	1	4	4	3	1	1	2	2	1	6	6	7	6	2	4	4	6	2	7	5	3	6	6	5	3	6	6	3	4	6	2	6	2	6	2	6	5	3	5	2
77	3	2	3	2	2	3	2	2	3	1	3	3	3	2	2	3	2	1	7	7	7	6	2	3	6	6	2	7	5	3	6	6	5	3	5	5	4	4	4	4	5	3	4	4	6	6	2	4	2
78	2	2	1	3	2	4	2	2	3	1	4	4	2	2	2	2	2	1	5	7	5	6	2	3	2	6	2	4	6	2	4	4	3	5	2	2	2	4	6	2	6	2	6	2	4	5	3	5	2
79	3	3	2	2	2	3	2	2	3	1	4	3	3	2	3	3	3	2	6	6	6	6	2	2	4	6	2	6	6	2	6	6	4	4	4	6	3	4	5	3	6	2	6	2	3	5	3	5	2
80	3	3	2	2	2	2	1	2	3	1	3	3	3	1	2	2	2	2	6	6	6	6	2	6	7	6	2	6	5	3	6	6	5	3	5	5	5	5	5	3	6	2	5	3	5	5	3	5	2
81	3	3	2	3	1	3	3	2	3	1	4	4	3	2	4	3	2	2	6	6	6	7	1	5	4	6	2	4	6	2	3	3	6	2	3	6	1	3	6	2	6	2	6	2	5	6	2	5	2
82	2	3	2	2	2	2	2	1	2	2	3	3	2	3	2	3	3	3	6	5	5	6	2	3	3	6	2	4	6	2	6	6	5	3	3	3	3	4	5	3	5	3	6	2	3	6	2	5	2
83	3	1	4	1	1	3	1	1	4	1	4	4	4	3	2	3	2	1	4	4	4	4	4	4	3	4	4	2	3	5	1	1	6	2	2	1	1	1	6	2	7	1	7	1	3	3	5	4	2
84	3	3	2	2	2	1	3	2	4	1	3	3	3	3	2	4	2	3	6	7	7	6	2	6	5	5	3	7	4	4	6	5	4	4	5	5	5	6	4	4	5	3	3	5	4	1	7	6	2
85	2	2	2	3	2	3	2	1	3	2	4	4	3	2	2	3	2	2	2	2	2	7	1	2	2	6	2	2	6	2	2	2	6	2	2	6	2	2	5	3	6	2	6	2	2	6	2	2	2
86	2	2	2	2	2	2	2	1	3	1	3	3	2	2	3	3	2	2	6	6	6	5	3	4	4	5	3	4	5	3	4	4	4	4	3	4	3	4	5	3	5	3	5	3	4	5	3	5	2
87	2	2	2	3	1	3	2	1	3	1	3	3	2	2	2	2	2	2	3	3	3	5	3	3	4	4	4	3	4	4	3	2	4	4	3	3	2	4	4	4	4	4	4	4	4	4	4	3	2
88	3	3	3	2	2	2	2	3	4	2	3	3	4	3	2	3	3	2	4	4	4	4	4	3	3	4	4	4	6	2	4	4	4	4	1	4	3	3	5	3	6	2	6	2	1	4	4	3	2
89	3	3	3	2	3	2	2	2	3	1	4	4	2	2	2	2	3	1	7	7	7	5	3	4	5	5	3	6	5	3	5	4	4	4	4	6	2	6	5	3	5	3	3	5	3	3	5	6	2
90	2	3	2	2	1	3	2	1	3	1	3	4	3	1	2	3	3	1	5	6	5	6	2	3	4	4	4	4	4	4	5	5	6	2	4	5	1	3	6	2	6	2	6	2	4	5	3	4	2
91	2	2	2	2	2	3	2	2	3	2	2	3	3	3	3	3	3	1	6	6	5	6	2	4	3	6	2	4	5	3	4	4	5	3	3	4	4	2	5	3	5	3	5	3	4	5	3	5	2
92	3	3	4	2	2	2	2	2	2	2	3	3	3	3	2	2	2	2	7	7	7	7	1	5	1	4	4	7	1	7	6	3	6	2	7	1	1	6	5	3	1	7	1	7	6	3	5	6	2
93	3	3	3	2	2	2	2	2	3	1	4	3	3	2	2	3	3	3	6	7	7	7	1	1	7	7	1	7	6	2	6	7	1	7	2	6	6	6	6	2	1	7	4	4	4	3	5	7	2
94	4	4	4	1	3	2	3	3	4	1	3	3	4	3	4	3	2	2	6	7	6	6	2	5	7	4	4	7	4	4	5	6	3	5	4	3	3	7	3	5	4	4	3	5	6	4	4	5	2
95	1	1	1	4	1	4	1	1	3	1	4	4	2	1	1	3	3	1	6	6	5	6	2	1	4	5	3	5	6	2	3	2	3	5	3	3	1	2	6	2	7	1	6	2	3	4	4	4	2
96	3	3	3	2	2	2	3	2	3	2	3	3	2	2	2	2	2	2	6	6	6	6	2	3	3	4	4	5	4	4	4	4	4	4	3	3	3	4	4	4	4	4	4	4	3	4	4	4	2
97	3	3	3	2	2	2	2	2	3	2	3	3	3	2	2	2	2	2	5	7	7	7	1	3	1	5	3	4	7	1	6	4	3	5	2	4	6	6	6	2	7	1	5	3	6	6	2	5	2
98	2	2	2	3	2	2	2	3	3	1	4	3	4	3	2	3	2	3	1	3	1	7	1	1	1	7	1	1	4	4	1	1	5	3	1	1	1	1	7	1	7	1	6	2	1	1	7	1	2
99	2	2	2	2	2	3	2	2	4	2	3	3	3	2	2	2	2	2	6	6	7	6	2	4	6	5	3	6	4	4	6	6	4	4	6	6	5	5	6	2	6	2	5	3	5	5	3	4	2
100	2	2	2	3	1	4	2	1	2	1	4	4	2	3	2	3	2	1	4	4	3	7	1	4	3	7	1	4	7	1	3	4	7	1	4	4	4	3	7	1	7	1	7	1	4	7	1	4	2
101	3	3	2	2	2	3	3	3	3	3	3	2	2	2	3	3	3	2	6	6	5	5	3	5	5	5	3	5	5	3	5	5	5	3	6	6	6	6	6	2	6	2	6	2	6	6	2	6	2
102	3	4	3	2	2	1	1	1	3	1	3	3	3	2	2	3	2	2	5	6	5	4	4	6	5	6	2	6	5	3	7	4	4	4	3	5	5	4	5	3	4	4	4	4	3	5	3	4	2
103	3	3	3	2	2	3	3	3	4	1	3	3	3	3	2	4	3	1	6	6	4	7	1	2	4	6	2	5	7	1	3	2	6	2	3	4	2	3	4	4	4	4	6	2	4	3	5	2	2
104	1	2	2	2	1	3	3	1	2	1	4	4	2	1	3	3	2	1	7	6	7	6	2	5	7	6	2	7	5	3	6	6	4	4	5	6	5	7	5	3	6	2	4	4	4	4	4	5	2
105	3	3	2	3	2	2	2	3	4	1	3	3	2	3	2	3	3	3	6	6	6	5	3	4	5	5	3	5	5	3	6	6	3	5	5	3	5	5	5	3	4	4	4	4	3	4	4	4	2
106	3	3	3	2	3	3	3	2	3	1	4	3	3	2	3	3	3	3	6	6	6	6	2	5	5	6	2	5	5	3	6	6	6	2	5	5	1	4	4	4	6	2	6	2	4	6	2	4	2
107	3	3	3	2	2	2	2	2	2	1	4	3	2	1	3	2	2	2	6	6	6	6	2	6	6	6	2	6	6	2	6	6	6	2	6	6	6	6	6	2	5	3	5	3	5	5	3	5	2
108	3	3	3	2	2	2	2	2	2	2	3	3	3	3	2	3	3	3	5	5	5	5	3	2	3	5	3	5	5	3	5	6	5	3	3	5	3	5	5	3	5	3	4	4	5	5	3	5	2
109	3	3	3	2	2	2	2	2	4	1	3	3	3	2	3	2	3	2	6	6	6	6	2	4	5	4	4	7	4	4	4	6	3	5	4	3	4	6	4	4	4	4	4	4	4	4	4	4	2
110	3	3	3	2	2	2	2	2	3	1	3	4	3	2	2	3	3	2	6	6	6	6	2	5	6	5	3	5	6	2	6	6	4	4	5	5	6	6	4	4	5	3	4	4	4	4	4	5	2
111	2	1	1	3	1	3	2	1	1	1	3	3	3	2	2	3	3	2	2	3	1	7	1	1	2	7	1	2	7	1	2	3	7	1	1	3	1	2	7	1	7	1	7	1	2	7	1	1	2
112	3	3	3	2	2	2	2	2	2	1	4	3	2	2	2	2	2	2	4	6	6	6	2	4	1	6	2	4	3	5	5	1	4	4	2	3	6	4	6	2	6	2	3	5	2	5	3	3	2
113	3	3	3	2	1	4	1	2	3	1	4	4	2	1	2	2	3	3	6	6	7	4	4	4	6	6	2	6	4	4	4	4	4	4	1	5	4	6	6	2	7	1	4	4	3	6	2	5	1
114	2	2	3	2	2	2	2	3	3	1	4	3	2	2	2	2	2	2	4	4	4	7	1	3	4	6	2	2	3	5	3	3	2	6	4	3	1	4	4	4	4	4	4	4	3	3	5	6	2
115	2	2	2	2	2	3	2	1	2	1	3	4	2	2	2	2	2	2	4	6	4	5	3	3	4	4	4	5	4	4	2	3	4	4	2	2	1	4	4	4	5	3	4	4	2	3	5	2	2
116	1	1	2	2	1	3	1	1	2	1	4	4	2	1	2	2	2	1	5	5	6	6	2	3	3	6	2	4	6	2	5	5	5	3	3	4	1	2	6	2	7	1	6	2	3	4	4	4	2
117	2	2	2	3	2	3	1	1	3	1	4	3	2	2	1	2	2	1	7	7	7	7	1	1	5	7	1	6	3	5	4	1	4	4	1	1	1	1	7	1	7	1	7	1	5	7	1	1	2
118	2	2	2	2	2	2	2	2	3	1	3	4	3	3	2	3	3	2	5	6	6	6	2	6	6	6	2	5	6	2	6	6	5	3	4	4	3	4	6	2	6	2	4	4	3	5	3	4	2
119	2	2	2	2	2	3	2	2	3	2	3	3	2	2	2	3	3	2	6	6	6	5	3	5	6	5	3	6	5	3	6	6	4	4	6	5	4	6	5	3	6	2	5	3	6	6	2	5	2
120	2	2	2	2	1	2	3	1	2	1	3	4	2	2	1	1	2	2	6	6	6	5	3	3	1	4	4	4	2	6	3	4	5	3	6	2	1	1	2	6	6	2	5	3	4	3	5	2	2
121	3	3	3	2	1	2	2	1	2	1	4	2	3	3	2	3	3	2	6	6	7	4	4	3	5	4	4	5	4	4	6	6	3	5	2	5	2	3	4	4	2	6	5	3	4	4	4	5	2
122	4	4	4	4	2	4	2	2	4	2	4	3	4	3	4	2	3	2	6	6	6	5	3	6	4	4	4	5	4	4	6	6	5	3	6	3	5	6	5	3	6	2	6	2	4	3	5	7	2
123	2	2	2	2	2	4	2	2	2	1	3	4	1	3	3	4	4	3	5	6	5	4	4	4	4	6	2	5	5	3	4	6	3	5	1	6	3	3	3	5	4	4	3	5	4	4	4	3	2
124	3	4	2	1	2	1	2	2	4	1	3	2	3	2	4	3	2	3	5	5	5	6	2	5	4	5	3	4	6	2	4	5	4	4	3	4	3	4	4	4	5	3	5	3	2	3	5	4	2
125	3	4	3	2	3	3	2	2	4	2	4	2	3	2	4	1	3	3	6	6	6	6	2	4	4	6	2	5	6	2	7	6	5	3	4	5	3	5	6	2	7	1	6	2	3	5	3	5	2
126	3	3	2	2	2	1	2	2	1	2	3	3	3	2	2	3	3	2	4	3	5	7	1	3	3	6	2	3	7	1	3	6	3	5	3	3	3	3	6	2	7	1	6	2	2	7	1	2	2
127	2	2	2	2	2	2	2	2	2	2	3	3	2	2	3	3	2	2	4	3	3	7	1	1	3	7	1	2	7	1	1	1	6	2	1	2	1	2	7	1	7	1	7	1	1	6	2	1	2
128	2	3	2	2	2	2	2	2	2	2	3	3	3	2	2	3	2	2	4	4	4	4	4	1	2	6	2	3	4	4	2	2	6	2	4	3	4	3	6	2	6	2	6	2	2	5	3	3	2
129	3	2	2	2	2	2	3	2	4	2	3	4	4	3	2	2	3	3	5	5	4	6	2	4	5	6	2	6	5	3	6	6	3	5	2	6	3	4	6	2	6	2	6	2	4	5	3	7	2
130	3	3	2	2	2	2	2	1	4	2	4	3	2	2	2	2	2	2	6	7	6	6	2	5	3	6	2	6	6	2	6	6	3	5	3	4	4	3	6	2	6	2	6	2	3	5	3	4	2
131	3	3	2	1	2	3	3	3	4	2	3	3	3	3	2	3	2	3	7	6	7	4	4	4	5	4	4	4	2	6	7	7	2	6	5	4	4	6	3	5	3	5	5	3	5	3	5	6	2
132	3	3	3	3	2	3	2	2	3	1	3	3	2	2	2	3	2	1	3	4	1	6	2	1	2	6	2	2	7	1	4	2	5	3	1	4	4	2	7	1	7	1	7	1	2	6	2	3	2
133	3	3	3	2	3	2	3	3	4	1	2	4	4	2	4	3	4	2	7	7	7	6	2	4	4	4	4	6	5	3	6	6	3	5	3	6	2	4	4	4	6	2	5	3	4	4	4	2	2
134	2	2	2	2	2	2	2	2	2	2	2	2	2	3	2	3	3	3	5	5	5	7	1	4	4	4	4	4	4	4	4	4	3	5	3	3	3	3	3	5	3	5	3	5	3	3	5	3	2
135	2	2	2	2	2	2	2	2	1	1	4	4	2	2	2	2	2	3	5	6	5	6	2	2	4	6	2	4	7	1	2	3	5	3	3	6	1	4	7	1	7	1	7	1	2	6	2	4	2
136	3	2	1	3	1	3	2	1	2	1	4	4	3	1	1	1	2	1	6	6	6	5	3	5	4	6	2	5	6	2	7	6	5	3	4	3	3	4	5	3	6	2	6	2	4	5	3	3	2
137	2	2	2	3	2	3	3	2	2	1	4	3	2	2	2	2	2	2	6	6	5	5	3	5	6	4	4	6	4	4	4	4	4	4	4	4	2	4	5	3	5	3	4	4	5	5	3	5	2
138	2	2	2	2	2	2	2	2	3	1	4	4	3	2	2	3	2	2	6	7	6	6	2	4	5	5	3	5	7	1	5	6	4	4	3	5	2	4	5	3	6	2	6	2	1	5	3	1	2
139	2	2	2	2	2	3	2	2	2	2	3	3	2	2	2	2	3	2	6	6	6	6	2	3	3	6	2	6	5	3	3	4	3	5	3	6	3	3	6	2	6	2	6	2	2	5	3	2	2
140	2	2	1	4	1	2	2	1	2	1	4	3	1	1	2	2	2	2	4	3	4	5	3	1	3	6	2	2	5	3	3	2	6	2	2	3	1	3	6	2	5	3	3	5	2	6	2	3	1
141	3	3	2	2	2	2	2	2	2	2	3	3	2	2	2	3	3	2	4	4	4	5	3	3	3	6	2	3	6	2	2	4	4	4	1	4	3	3	5	3	5	3	6	2	3	4	4	3	2
142	1	1	1	2	2	3	3	1	2	1	4	4	3	2	3	2	3	1	6	4	4	6	2	4	3	6	2	2	5	3	4	5	2	6	2	3	1	3	5	3	5	3	5	3	1	4	4	2	2
143	4	4	4	1	3	1	4	2	3	2	3	3	2	3	3	2	2	2	6	6	4	7	1	1	6	6	2	4	6	2	1	4	6	2	1	4	1	4	6	2	7	1	4	4	5	4	4	2	2
144	3	3	3	1	2	1	2	2	3	1	3	3	4	2	2	3	3	2	5	6	6	6	2	3	5	6	2	6	5	3	5	6	5	3	3	3	2	4	6	2	7	1	6	2	3	4	4	2	2
145	2	2	2	2	2	3	3	1	1	1	3	3	2	1	1	3	1	2	6	6	4	7	1	3	6	4	4	6	3	5	6	6	2	6	3	6	3	4	5	3	4	4	4	4	3	4	4	2	2
146	2	2	2	3	1	3	1	1	3	1	4	2	2	2	2	3	3	1	3	5	2	3	5	2	1	6	2	1	6	2	2	6	5	3	1	1	6	2	6	2	6	2	6	2	1	6	2	1	2
147	3	3	3	2	3	2	3	3	3	2	3	3	3	3	3	3	3	3	7	7	7	4	4	6	7	4	4	7	4	4	7	7	4	4	4	7	4	7	4	4	4	4	4	4	7	4	4	7	2
148	3	4	3	2	3	2	3	3	2	1	3	3	3	2	2	2	3	2	4	5	4	4	4	3	4	3	5	2	6	2	2	4	2	6	2	3	4	3	3	5	5	3	2	6	4	2	6	2	1
149	2	2	2	3	2	3	2	2	2	1	3	3	2	2	2	2	2	3	4	4	3	6	2	3	2	4	4	3	6	2	4	3	5	3	2	3	2	2	4	4	4	4	4	4	2	4	4	3	2
150	2	2	1	2	1	2	2	1	2	1	3	3	2	1	1	2	2	1	6	7	6	6	2	2	2	6	2	6	6	2	4	4	4	4	4	4	2	2	4	4	6	2	6	2	3	4	4	2	2
151	3	3	2	2	3	2	3	2	2	2	3	3	3	3	3	3	2	2	6	6	6	5	3	5	6	5	3	5	5	3	6	6	4	4	3	3	5	5	5	3	5	3	5	3	5	5	3	6	2
152	3	3	3	2	2	2	2	2	3	2	3	3	3	2	3	3	2	3	6	7	7	6	2	5	6	5	3	5	4	4	6	5	4	4	4	3	5	4	4	4	4	4	4	4	3	5	3	2	2
153	2	2	1	3	2	2	2	1	2	1	4	4	4	2	2	2	3	2	4	6	5	6	2	6	4	6	2	6	7	1	6	5	6	2	4	6	3	3	4	4	7	1	6	2	5	5	3	6	2
154	2	2	2	3	2	3	2	2	3	2	3	3	3	3	3	3	3	2	6	6	6	6	2	6	6	6	2	6	6	2	6	6	6	2	6	5	2	2	6	2	6	2	6	2	6	6	2	6	2
155	2	3	3	2	2	2	3	2	3	1	3	2	2	1	2	3	3	2	4	4	3	4	4	2	4	3	5	4	4	4	3	2	4	4	3	3	3	3	3	5	4	4	4	4	3	4	4	2	2
156	3	2	2	2	2	3	2	1	2	1	3	3	2	2	3	2	2	2	4	5	3	6	2	2	2	6	2	2	6	2	5	6	6	2	3	5	2	1	5	3	6	2	4	4	2	6	2	2	2
157	3	3	3	2	2	3	2	2	3	1	3	3	3	2	2	3	2	2	7	7	7	6	2	4	3	6	2	7	6	2	7	6	5	3	5	6	2	3	6	2	6	2	5	3	5	5	3	4	2
158	3	2	3	2	2	2	3	2	2	1	4	3	2	1	2	2	2	2	3	4	4	6	2	4	2	6	2	3	7	1	5	3	5	3	2	3	5	2	4	4	4	4	5	3	3	6	2	3	2
159	3	3	3	2	2	2	3	2	3	1	4	4	3	2	3	4	4	2	6	6	4	7	1	3	6	7	1	5	5	3	4	3	6	2	5	5	1	1	6	2	7	1	3	5	4	6	2	1	2
160	2	3	3	2	2	3	2	2	4	2	3	3	3	2	3	3	2	2	5	4	4	5	3	3	3	5	3	4	5	3	4	4	4	4	4	4	3	3	6	2	4	4	6	2	3	5	3	5	2
161	3	3	3	2	2	3	2	2	2	1	4	3	1	1	1	3	2	2	6	6	6	6	2	1	5	2	6	5	5	3	4	1	2	6	4	1	1	6	6	2	7	1	5	3	4	2	6	1	2
162	3	3	3	2	2	2	2	2	3	2	3	3	2	2	3	2	2	2	7	7	7	6	2	6	5	5	3	6	5	3	5	5	5	3	4	6	5	4	4	4	4	4	4	4	4	4	4	4	2
163	2	2	2	2	2	2	3	1	3	1	3	3	3	2	2	2	2	2	5	5	5	6	2	3	2	6	2	3	5	3	3	4	5	3	2	5	2	2	6	2	6	2	5	3	3	6	2	3	1
164	3	3	3	2	3	2	2	2	2	1	4	3	2	2	2	3	3	1	6	6	6	4	4	3	2	4	4	6	5	3	4	5	3	5	3	3	5	4	5	3	6	2	6	2	3	4	4	2	2
165	3	3	2	3	2	2	3	1	2	1	4	4	3	2	3	2	2	1	6	6	4	4	4	4	2	6	2	2	3	5	4	4	5	3	2	3	6	2	3	5	6	2	6	2	1	6	2	4	2
166	3	2	3	2	2	2	4	1	3	1	3	3	4	3	2	3	3	2	6	7	7	6	2	6	2	6	2	6	5	3	7	7	5	3	5	5	2	2	5	3	7	1	6	2	5	4	4	7	3
167	4	4	4	2	3	3	3	3	3	3	3	3	3	3	3	3	3	3	6	6	6	6	2	6	6	6	2	6	5	3	5	5	5	3	4	4	4	4	4	4	5	3	5	3	5	5	3	5	2
168	4	4	4	1	4	1	1	1	3	1	4	4	4	2	3	2	4	3	7	7	7	7	1	1	1	4	4	7	7	1	5	1	1	7	5	5	1	1	7	1	7	1	7	1	3	3	5	1	2
169	3	3	2	2	2	3	2	2	2	2	3	3	3	2	4	3	3	2	6	5	5	5	3	2	2	6	2	5	6	2	4	6	4	4	3	4	2	6	4	4	5	3	4	4	3	5	3	3	2
170	2	3	2	2	1	3	2	1	2	1	4	4	3	2	2	3	3	2	4	4	3	5	3	3	3	6	2	4	7	1	5	5	4	4	4	3	1	3	6	2	7	1	7	1	3	6	2	3	1
171	3	3	3	2	2	2	3	1	3	1	3	3	2	2	2	2	2	2	6	6	4	5	3	5	3	5	3	4	5	3	5	2	6	2	2	4	4	3	3	5	4	4	5	3	4	4	4	4	2
172	2	2	2	3	2	3	2	2	4	1	3	3	3	2	2	2	2	2	4	4	3	6	2	2	1	6	2	3	6	2	3	4	5	3	1	4	3	1	6	2	6	2	6	2	2	6	2	3	1
173	3	3	3	2	2	2	3	2	2	1	3	3	3	2	3	3	2	2	7	7	6	5	3	6	7	5	3	6	2	6	5	6	1	7	5	2	5	5	2	6	1	7	2	6	1	4	4	6	2
174	2	2	2	3	2	3	3	2	2	1	3	3	2	2	2	2	2	2	6	6	6	5	3	6	7	5	3	6	6	2	6	6	4	4	4	3	4	5	4	4	4	4	4	4	5	4	4	3	2
175	3	3	2	2	2	2	2	2	3	2	3	3	2	2	2	3	2	2	5	6	4	6	2	3	3	4	4	4	4	4	4	3	3	5	2	3	3	3	3	5	3	5	3	5	2	5	3	3	2
176	2	2	2	2	1	2	2	2	3	1	4	4	4	2	2	2	2	3	6	6	4	6	2	5	1	6	2	1	6	2	5	5	4	4	3	3	3	3	6	2	6	2	6	2	1	6	2	2	2
177	4	4	4	1	3	2	2	2	4	2	3	3	3	2	3	3	3	2	6	6	5	3	5	5	4	4	4	5	2	6	6	3	3	5	5	5	5	5	3	5	3	5	2	6	3	4	4	3	2
178	3	2	3	2	2	2	1	2	3	2	3	3	3	3	2	3	2	2	5	6	6	5	3	4	4	3	5	3	3	5	3	3	3	5	3	4	4	2	3	5	4	4	4	4	2	6	2	2	2
179	2	3	2	2	2	3	2	1	3	1	4	4	2	1	3	3	2	2	6	6	6	6	2	6	4	6	2	5	6	2	6	6	5	3	5	5	4	6	4	4	6	2	5	3	4	5	3	5	2
180	2	2	2	2	2	2	2	2	2	2	4	3	2	2	2	2	2	2	6	6	7	5	3	4	4	5	3	5	6	2	5	5	3	5	4	5	2	4	4	4	3	5	4	4	4	4	4	6	2
181	3	3	3	2	2	3	1	1	3	1	4	3	2	1	1	1	1	1	4	6	3	6	2	4	3	6	2	3	6	2	2	4	4	4	3	2	4	2	6	2	5	3	5	3	2	6	2	2	1
182	2	2	2	2	2	3	2	1	3	1	3	4	3	2	3	2	1	1	5	6	2	6	2	3	2	5	3	3	7	1	6	7	3	5	2	6	2	2	6	2	7	1	7	1	5	3	5	4	2
183	3	3	3	2	2	2	2	1	3	1	3	3	3	2	2	2	2	2	4	3	3	4	4	3	4	4	4	3	5	3	3	2	5	3	2	3	3	3	4	4	5	3	4	4	3	3	5	3	1
184	2	2	3	2	2	3	2	2	2	1	4	3	3	2	3	3	3	2	6	6	6	5	3	5	5	5	3	5	6	2	6	6	5	3	5	4	5	5	5	3	5	3	5	3	5	5	3	5	2
185	2	2	2	2	1	1	2	1	4	2	3	4	4	2	1	1	2	2	3	6	2	6	2	6	4	6	2	6	7	1	6	6	7	1	1	4	2	4	6	2	7	1	7	1	2	4	4	4	2
186	2	2	3	3	2	2	2	2	4	2	3	3	3	2	3	3	3	2	5	5	5	6	2	4	2	2	6	5	5	3	5	5	4	4	1	5	5	5	5	3	5	3	5	3	5	5	3	1	2
187	2	2	2	3	2	3	1	1	3	1	3	3	3	1	1	3	2	2	3	3	2	6	2	3	1	6	2	1	6	2	1	3	6	2	2	2	4	1	6	2	7	1	7	1	3	3	5	2	2
188	2	2	2	2	1	2	1	3	3	1	3	3	3	1	2	1	2	2	6	6	6	6	2	5	4	5	3	4	3	5	3	1	4	4	1	1	1	3	4	4	4	4	3	5	1	4	4	5	2
189	2	2	2	3	2	3	2	2	2	1	4	3	2	2	2	2	2	2	4	4	3	6	2	1	1	6	2	2	7	1	1	1	4	4	1	1	1	1	6	2	6	2	6	2	1	4	4	1	1
190	3	3	3	2	3	2	3	2	4	2	3	2	4	3	3	3	3	2	6	6	6	4	4	4	5	4	4	3	2	6	7	3	4	4	5	5	4	4	5	3	4	4	3	5	5	4	4	7	2
191	1	2	1	3	1	3	2	1	2	1	4	3	3	2	2	2	3	1	4	7	4	6	2	1	1	6	2	3	4	4	4	5	3	5	3	6	1	4	4	4	6	2	6	2	3	5	3	2	2
192	2	2	2	3	1	3	2	1	3	1	3	3	3	2	1	2	3	1	6	6	5	6	2	1	4	5	3	6	4	4	4	4	4	4	3	6	2	4	4	4	5	3	5	3	5	4	4	4	2
193	2	2	2	2	2	3	2	2	2	1	4	3	2	2	2	3	2	2	6	6	6	6	2	4	4	6	2	6	6	2	5	5	4	4	4	4	3	4	5	3	6	2	6	2	3	5	3	3	2
194	2	2	3	2	2	3	2	2	3	2	4	3	3	2	2	3	3	2	4	4	4	7	1	1	1	6	2	3	6	2	5	3	3	5	2	3	4	3	6	2	6	2	6	2	3	3	5	2	1
195	3	3	3	2	3	2	3	2	2	1	3	3	4	3	3	3	3	2	7	6	5	5	3	4	7	6	2	6	6	2	5	7	3	5	3	4	2	5	4	4	6	2	6	2	3	4	4	6	2
196	2	2	2	3	2	3	2	2	2	2	4	3	2	2	2	2	2	1	4	4	3	6	2	1	1	6	2	3	6	2	2	2	7	1	1	3	2	1	6	2	6	2	6	2	1	6	2	2	2
197	2	2	2	3	2	3	2	2	4	2	3	3	3	3	2	3	3	2	5	5	7	5	3	5	5	5	3	5	3	5	7	5	3	5	3	5	7	7	5	3	5	3	5	3	5	5	3	5	2
198	3	3	3	3	2	2	2	2	3	1	3	4	2	3	3	3	2	2	7	7	7	7	1	7	7	7	1	7	7	1	7	7	7	1	7	5	1	7	3	5	1	7	2	6	6	5	3	7	2
199	2	2	2	2	1	2	1	1	3	2	3	4	3	2	2	3	2	2	6	7	6	7	1	4	1	6	2	6	7	1	4	4	5	3	3	4	1	1	6	2	7	1	6	2	2	3	5	2	2
200	3	3	3	2	2	3	2	2	2	1	4	3	2	2	2	2	2	2	4	5	5	6	2	3	3	4	4	3	4	4	1	1	3	5	3	3	1	1	4	4	4	4	4	4	2	4	4	1	2
201	2	2	2	2	2	2	2	2	2	1	4	4	3	2	1	3	2	2	7	7	7	7	1	7	4	6	2	6	6	2		7	5	3	4	5	1	1	5	3	6	2	6	2	2	6	2	2	2
202	2	2	2	2	1	3	1	2	3	1	4	3	3	2	3	1	2	2	6	7	7	6	2	1	3	5	3	6	3	5	5	5	5	3	3	2	1	1	4	4	7	1	6	2	1	7	1	4	2
203	3	4	3	1	1	2	3	2	3	1	4	3	2	3	2	2	3	2	4	5	5	5	3	4	1	5	3	1	5	3	4	4	3	5	1	1	4	2	2	6	4	4	4	4	1	2	6	6	2
204	2	3	3	2	2	2	3	2	2	1	3	3	3	2	2	3	2	2	7	6	7	6	2	5	4	6	2	6	5	3	6	7	4	4	3	4	3	3	4	4	6	2	6	2	6	3	5	4	2
205	2	3	2	2	2	3	2	2	2	1	4	3	2	2	2	3	3	2	6	6	5	6	2	4	2	6	2	6	4	4	6	5	5	3	5	5	2	2	4	4	5	3	5	3	2	3	5	2	2
206	2	2	2	2	1	3	2	2	3	2	4	3	2	2	2	2	3	2	6	6	5	6	2	5	3	4	4	4	3	5	4	4	3	5	3	3	3	3	3	5	4	4	4	4	3	4	4	3	2
207	2	2	2	2	2	3	3	2	2	1	4	3	2	2	2	3	3	2	5	6	6	7	1	5	5	4	4	6	3	5	3	5	3	5	4	4	3	4	4	4	3	5	4	4	4	4	4	4	2
208	1	1	1	4	1	3	1	1	2	1	4	4	3	1	1	1	1	2	3	3	2	6	2	1	1	6	2	2	7	1	1	1	7	1	1	1	2	2	7	1	7	1	7	1	2	6	2	1	1
209	3	2	2	2	2	2	3	2	2	2	3	3	3	2	2	3	2	2	6	6	6	6	2	6	5	6	2	6	5	3	6	6	4	4	6	4	4	4	5	3	5	3	6	2	4	4	4	7	1
210	2	2	2	3	2	3	2	1	3	1	4	4	3	2	2	2	2	2	6	5	6	7	1	3	4	6	2	4	6	2	5	5	4	4	2	2	4	3	6	2	7	1	6	2	2	6	2	4	2
211	4	3	3	1	2	2	2	2	4	1	4	4	3	3	3	3	3	1	7	7	7	6	2	5	5	6	2	6	3	5	5	6	3	5	4	7	1	3	6	2	4	4	3	5	3	5	3	4	2
212	3	3	3	2	2	3	3	2	2	1	4	3	2	3	3	3	3	2	4	7	7	4	4	4	2	4	4	7	1	7	7	7	4	4	4	4	1	7	7	1	4	4	4	4	4	4	4	7	2
213	3	3	3	2	3	2	2	1	3	1	4	4	2	2	2	2	2	2	4	4	5	5	3	5	4	6	2	3	5	3	6	6	5	3	2	4	5	4	4	4	5	3	4	4	4	4	4	4	2
214	2	2	2	2	1	3	2	1	1	1	4	3	2	1	2	2	3	1	6	6	6	6	2	4	5	5	3	6	5	3	4	3	5	3	5	5	3	5	5	3	6	2	5	3	5	5	3	4	2
215	2	2	2	2	2	3	2	2	3	2	3	3	3	2	2	3	3	2	6	6	6	6	2	6	2	5	3	5	5	3	6	6	4	4	4	3	3	2	3	5	4	4	3	5	4	3	5	2	2
216	2	2	3	3	1	3	3	1	3	1	3	4	4	3	4	2	4	2	6	5	6	4	4	6	4	5	3	5	5	3	6	6	3	5	6	4	5	6	6	2	6	2	5	3	6	6	2	4	2
217	2	2	2	2	2	2	1	1	1	1	3	3	4	2	2	3	3	1	4	4	4	4	4	1	1	4	4	4	6	2	2	1	2	6	2	2	3	3	4	4	4	4	4	4	2	3	5	4	1
218	2	2	2	3	2	3	2	1	2	3	3	3	3	2	3	3	3	3	6	6	6	6	2	6	6	7	1	6	6	2	6	6	5	3	4	6	3	4	6	2	6	2	6	2	3	6	2	3	1
219	2	2	2	2	3	3	3	2	3	1	3	3	3	2	2	2	3	1	7	7	7	7	1	4	4	7	1	6	7	1	1	4	4	4	4	7	2	6	7	1	6	2	6	2	6	6	2	6	2
220	2	2	2	3	2	3	1	1	2	1	4	4	4	4	3	3	2	2	7	7	7	7	1	5	7	6	2	7	5	3	7	7	2	6	6	4	1	7	7	1	4	4	4	4	4	4	4	4	2
221	3	4	2	2	2	3	3	2	3	2	3	4	2	3	3	3	2	2	6	6	6	6	2	6	5	5	3	6	6	2	5	5	6	2	5	6	5	4	7	1	7	1	6	2	4	5	3	4	2
222	2	2	2	2	1	2	2	2	3	1	4	4	2	2	3	3	2	1	6	6	6	7	1	1	6	6	2	6	7	1	4	4	4	4	1	7	1	4	7	1	7	1	6	2	4	4	4	1	2
223	2	3	2	2	2	3	1	1	3	2	3	3	2	2	2	2	2	1	5	6	6	7	1	3	5	5	3	5	3	5	5	5	3	5	5	3	3	4	4	4	5	3	3	5	4	4	4	2	2
224	2	3	3	2	2	3	2	1	2	1	3	3	2	2	2	2	2	2	6	5	5	6	2	2	2	6	2	3	7	1	4	4	6	2	2	3	1	1	6	2	7	1	6	2	2	6	2	5	2
225	2	3	2	2	2	2	2	2	2	2	3	3	3	2	2	3	3	2	4	4	4	7	1	5	4	6	2	4	4	4	4	4	4	4	4	5	3	4	4	4	4	4	3	5	4	4	4	4	2
226	3	3	3	3	2	2	2	3	4	1	4	4	4	2	3	4	3	2	7	7	7	6	2	6	7	3	5	7	5	3	7	7	2	6	4	7	5	7	4	4	4	4	3	5	6	4	4	3	2
227	2	1	1	3	1	2	1	2	2	1	4	4	2	2	2	2	2	2	3	3	3	7	1	1	1	7	1	1	7	1	1	2	6	2	1	6	1	1	6	2	7	1	7	1	1	6	2	5	2
228	3	3	4	2	2	3	3	3	2	1	4	3	3	2	4	4	4	4	6	6	6	6	2	5	3	6	2	6	6	2	6	6	5	3	5	6	4	6	6	2	6	2	6	2	5	4	4	6	2
229	1	1	1	3	1	3	2	1	3	1	4	4	3	2	3	2	2	1	5	5	4	6	2	4	4	6	2	4	7	1	3	3	4	4	4	5	3	3	5	3	5	3	6	2	4	4	4	4	2
230	2	2	2	3	2	4	2	1	2	1	4	4	2	2	3	3	3	2	6	6	6	7	1	1	4	7	1	6	7	1	1	1	6	2	6	4	1	4	6	2	6	2	6	2	1	6	2	2	2
231	2	2	2	2	2	2	2	2	2	1	3	3	1	3	2	2	3	2	5	5	6	6	2	1	1	4	4	5	5	3	4	4	1	7	4	4	1	4	6	2	6	2	6	2	4	1	7	2	2
232	3	3	3	2	1	2	2	1	3	1	3	3	2	1	2	2	2	1	4	6	6	6	2	1	3	6	2	4	6	2	4	4	4	4	4	4	1	4	5	3	6	2	6	2	4	4	4	3	2
233	2	2	3	2	1	2	1	1	2	2	4	4	3	2	3	1	3	3	5	6	6	5	3	5	6	5	3	6	4	4	7	5	4	4	6	5	6	6	6	2	6	2	4	4	5	4	4	4	2
234	3	3	3	2	1	2	1	1	1	1	4	4	3	1	1	2	1	1	6	6	6	6	2	3	2	5	3	7	5	3	4	7	1	7	3	5	1	1	6	2	7	1	6	2	3	6	2	6	2
235	2	3	2	3	2	4	1	2	3	1	4	4	1	1	1	1	1	1	6	7	7	7	1	1	7	7	1	7	7	1	1	6	6	2	6	7	1	3	7	1	7	1	7	1	5	6	2	6	2
236	3	4	3	2	2	2	2	2	2	1	4	3	3	2	2	3	2	2	6	6	6	6	2	4	4	5	3	6	3	5	5	5	4	4	4	4	3	3	5	3	5	3	5	3	4	5	3	6	2
237	3	3	3	2	2	3	2	2	2	1	4	4	3	2	4	2	2	1	6	6	5	7	1	5	6	5	3	6	5	3	6	7	3	5	4	4	3	6	5	3	6	2	6	2	5	6	2	5	2
238	2	1	2	2	2	3	1	1	2	1	3	3	2	2	2	2	3	2	4	6	5	6	2	4	4	5	3	5	5	3	6	6	4	4	3	4	4	3	6	2	5	3	5	3	4	4	4	3	2
239	2	1	2	2	1	2	1	1	3	1	4	4	3	1	3	2	2	2	4	3	6	7	1	3	5	7	1	2	4	4	1	2	4	4	3	3	1	3	7	1	7	1	6	2	1	5	3	2	2
240	3	3	2	2	2	3	2	2	2	2	3	3	3	2	2	2	2	2	5	6	6	7	1	5	5	5	3	5	6	2	5	3	4	4	3	5	4	5	6	2	6	2	5	3	3	5	3	5	2
241	3	3	2	2	2	2	2	2	3	2	3	3	3	3	3	3	3	2	2	2	3	5	3	1	1	6	2	2	6	2	1	1	6	2	2	2	1	3	6	2	6	2	6	2	3	6	2	3	2
242	3	3	3	3	2	2	3	2	3	2	3	3	3	2	3	3	3	3	5	5	5	6	2	6	5	6	2	5	4	4	4	5	5	3	3	4	4	3	5	3	5	3	5	3	3	5	3	4	2
243	3	4	3	2	3	1	3	2	2	1	4	3	3	3	2	3	2	2	5	5	6	4	4	6	6	5	3	4	4	4	4	3	1	7	4	2	5	5	5	3	4	4	3	5	1	7	1	5	2
244	3	4	3	2	2	2	1	1	2	1	4	4	3	1	2	3	3	2	4	4	7	7	1	1	3	7	1	4	6	2	4	4	6	2	3	6	1	3	6	2	6	2	6	2	3	6	2	4	2
245	3	3	3	2	2	2	2	2	3	2	3	3	3	2	3	2	3	2	6	6	6	6	2	5	5	6	2	5	5	3	6	5	5	3	4	4	4	5	6	2	6	2	5	3	4	5	3	4	2
246	3	3	3	2	3	1	4	1	3	1	4	2	2	1	2	2	2	2	6	6	3	5	3	6	4	4	4	4	5	3	5	5	4	4	4	4	4	4	4	4	4	4	4	4	4	4	4	4	2
247	3	3	3	2	3	2	3	2	3	2	3	2	3	2	3	2	3	2	4	5	5	5	3	4	3	4	4	3	3	5	4	4	4	4	2	2	4	3	4	4	5	3	4	4	2	4	4	3	2
248	2	2	1	3	2	4	2	2	2	1	4	3	3	2	2	2	2	2	7	7	7	7	1	6	6	6	2	6	4	4	5	7	2	6	5	5	5	5	5	3	5	3	2	6	2	2	6	2	2
249	3	3	2	3	2	2	3	2	3	2	3	3	3	3	2	3	3	2	6	6	5	6	2	5	4	6	2	5	6	2	6	5	4	4	5	4	5	5	6	2	6	2	6	2	5	6	2	5	2
250	4	4	3	2	1	2	1	2	2	1	4	4	3	2	2	1	1	1	6	7	6	5	3	5	6	5	3	7	7	1	7	7	4	4	3	4	6	5	4	4	6	2	4	4	4	4	4	3	2
251	2	2	2	2	2	2	2	2	3	1	4	4	3	1	2	2	2	2	4	7	6	6	2	6	4	5	3	5	6	2	7	7	5	3	4	6	4	4	6	2	7	1	6	2	2	6	2	1	2
252	3	3	2	2	2	3	2	2	2	1	4	3	3	2	2	2	2	2	6	5	6	5	3	4	5	6	2	5	5	3	6	6	5	3	6	5	4	5	6	2	5	3	6	2	6	3	5	4	2
253	2	3	1	2	2	3	2	1	2	1	4	4	3	2	2	2	2	2	6	6	4	6	2	1	1	7	1	5	7	1	3	4	7	1	3	5	1	1	6	2	7	1	7	1	2	3	5	1	2
254	2	2	2	3	2	2	2	2	2	1	3	4	3	2	2	2	1	2	7	7	7	4	4	6	7	4	4	7	4	4	7	7	4	4	4	7	4	7	4	4	4	4	4	4	7	4	4	7	2
255	2	2	2	2	2	3	2	2	2	2	4	4	3	2	3	3	2	2	7	7	7	7	1	6	6	7	1	7	7	1	5	5	4	4	4	6	6	6	7	1	7	1	6	2	6	6	2	6	2
256	2	2	2	3	2	3	2	2	3	2	3	3	3	2	2	3	3	2	3	3	3	3	5	1	1	1	7	1	4	4	2	1	4	4	2	4	3	2	4	4	4	4	4	4	2	2	6	2	2
257	2	2	2	2	2	2	2	2	2	2	3	3	2	2	2	3	3	2	5	5	5	5	3	4	4	5	3	6	6	2	4	4	4	4	4	4	4	4	5	3	5	3	5	3	4	4	4	4	2
258	1	1	1	3	1	3	1	1	1	1	4	1	2	1	2	2	2	2	6	6	4	7	1	3	3	6	2	5	6	2	3	3	5	3	5	5	3	3	5	3	6	2	6	2	3	6	2	3	2
259	2	3	4	2	2	1	2	2	2	1	4	4	3	3	2	1	3	2	5	5	6	7	1	5	5	5	3	5	6	2	6	6	6	2	3	3	3	3	5	3	7	1	5	3	5	5	3	6	2
260	4	3	3	2	3	4	2	1	3	1	4	4	2	2	3	4	1	2	6	7	7	6	2	5	6	6	2	6	7	1	3	2	4	4	4	6	5	7	4	4	6	2	6	2	5	3	5	6	2
261	3	2	2	2	1	2	2	2	4	1	4	3	4	3	3	2	3	4	4	6	6	7	1	4	4	4	4	5	4	4	6	5	5	3	1	3	6	4	4	4	4	4	4	4	1	6	2	1	2
262	3	2	3	2	2	3	1	2	3	1	3	3	2	1	2	2	1	2	6	6	4	6	2	4	3	6	2	5	6	2	4	3	5	3	4	5	3	3	6	2	4	4	6	2	2	6	2	2	2
263	2	2	2	2	2	2	2	2	2	2	3	3	2	3	2	3	3	2	7	7	7	7	1	1	6	7	1	7	7	1	2	7	6	2	6	7	6	6	7	1	7	1	7	1	6	7	1	6	2
264	2	2	2	3	1	3	2	2	2	1	3	3	2	2	2	2	3	2	6	6	6	6	2	3	3	5	3	6	6	2	3	6	5	3	6	5	3	4	5	3	7	1	5	3	6	3	5	4	2
265	2	2	2	2	2	3	2	1	3	2	3	3	2	2	3	3	2	1	6	6	6	6	2	3	4	6	2	6	6	2	3	6	4	4	3	5	1	5	5	3	6	2	6	2	4	4	4	5	2
266	3	3	3	2	2	2	3	2	3	2	3	3	3	2	3	3	3	3	6	6	6	6	2	6	6	4	4	4	3	5	7	7	3	5	4	3	6	7	4	4	2	6	2	6	2	4	4	7	2
267	3	2	2	2	2	2	3	1	3	1	4	3	2	2	2	2	2	1	6	6	6	6	2	4	2	5	3	4	5	3	6	6	5	3	4	4	3	2	5	3	5	3	5	3	3	5	3	6	2
268	3	3	2	2	1	3	1	1	3	1	4	3	2	2	2	2	2	2	5	5	5	5	3	1	4	5	3	4	5	3	3	3	4	4	4	3	1	4	6	2	6	2	6	2	5	4	4	2	2
269	3	3	2	2	2	3	2	2	4	2	3	3	3	3	2	2	2	3	5	6	6	5	3	5	4	3	5	5	5	3	5	6	5	3	5	4	3	4	5	3	5	3	5	3	4	4	4	4	2
270	3	3	2	2	2	2	2	1	2	1	4	4	3	3	3	2	3	2	6	7	7	7	1	4	2	6	2	6	6	2	4	5	5	3	5	5	3	3	6	2	7	1	6	2	3	6	2	5	2
271	2	3	2	2	2	2	3	2	4	2	3	3	3	2	3	3	3	2	4	6	6	6	2	4	3	6	2	4	5	3	3	4	5	3	2	3	3	3	6	2	6	2	5	3	4	5	3	6	2
272	2	3	3	2	1	3	1	1	3	1	3	4	2	2	3	2	2	2	3	4	3	6	2	5	2	5	3	2	5	3	1	2	5	3	1	5	5	1	4	4	4	4	4	4	1	3	5	4	2
273	2	4	3	3	3	1	1	2	2	1	3	1	4	1	4	2	2	2	3	6	7	6	2	6	6	4	4	4	5	3	6	6	6	2	3	5	7	6	7	1	5	3	1	7	5	6	2	6	2
274	2	3	2	2	2	4	2	1	2	1	4	4	4	2	3	3	3	2	5	5	4	6	2	2	3	3	5	3	5	3	5	3	3	5	3	4	3	2	4	4	6	2	5	3	3	4	4	3	2
275	3	2	3	2	2	2	2	2	2	1	3	3	2	2	3	2	2	2	6	6	6	6	2	5	5	6	2	6	6	2	5	5	4	4	4	4	1	6	6	2	6	2	6	2	1	6	2	1	2
276	1	1	1	3	2	3	2	1	2	1	4	4	3	1	2	3	3	2	6	5	6	6	2	4	3	5	3	4	6	2	3	7	5	3	5	5	4	3	6	2	7	1	6	2	5	4	4	4	2
277	3	3	3	2	3	2	3	1	3	1	4	4	2	1	3	3	2	1	7	7	7	6	2	6	7	6	2	7	6	2	3	4	6	2	6	7	1	7	6	2	5	3	6	2	1	7	1	6	2
278	2	2	2	2	1	2	1	1	3	1	4	3	2	1	1	1	1	1	6	6	6	5	3	1	3	6	2	4	6	2	6	6	5	3	4	4	1	4	5	3	5	3	5	3	3	4	4	3	2
279	2	2	2	3	2	3	3	2	3	1	3	3	3	2	2	2	3	2	5	5	5	5	3	3	4	3	5	4	5	3	4	4	4	4	4	3	5	4	4	4	4	4	4	4	5	4	4	3	2
280	3	3	3	2	3	2	3	3	2	1	4	4	3	2	2	1	3	1	6	6	6	7	1	4	4	6	2	6	7	1	6	3	6	2	4	3	1	5	4	4	7	1	7	1	4	6	2	3	2
281	2	2	2	2	2	2	1	1	2	1	4	4	2	1	1	1	1	1	4	4	4	4	4	4	4	5	3	2	6	2	2	2	3	5	2	2	1	2	6	2	6	2	4	4	2	4	4	2	2
282	2	3	2	2	2	2	2	1	2	1	3	3	4	2	2	2	2	1	4	4	6	6	2	6	5	5	3	4	4	4	1	6	4	4	2	3	1	4	7	1	7	1	7	1	6	1	7	3	2
283	3	3	3	3	3	3	3	2	3	2	3	3	2	2	2	2	2	2	6	6	5	6	2	5	4	4	4	5	5	3	6	5	3	5	1	1	1	6	4	4	4	4	5	3	5	4	4	4	2
284	2	2	2	3	1	3	2	2	3	1	4	4	3	3	3	3	3	1	7	7	7	6	2	5	6	5	3	7	5	3	6	7	4	4	6	4	4	6	5	3	6	2	5	3	6	4	4	5	2
285	3	3	2	3	2	3	3	1	2	1	3	4	3	2	3	3	3	2	6	6	4	6	2	4	7	4	4	4	6	2	6	6	6	2	4	6	6	4	5	3	6	2	6	2	4	4	4	6	2
286	3	3	3	2	3	2	3	2	3	1	3	3	3	1	2	2	1	1	7	5	6	4	4	6	7	4	4	5	3	5	7	7	3	5	5	2	3	7	4	4	5	3	3	5	5	6	2	4	2
287	3	3	2	2	3	2	4	1	3	1	4	3	2	2	2	3	2	2	6	6	6	3	5	5	4	6	2	5	5	3	7	2	6	2	4	5	4	4	4	4	3	5	5	3	5	6	2	4	2
288	3	3	2	2	1	2	1	1	2	1	4	3	1	1	1	1	1	1	4	6	7	5	3	6	4	5	3	5	3	5	5	7	6	2	5	5	5	6	4	4	4	4	4	4	4	5	3	6	2
289	2	3	2	2	3	3	2	2	3	1	4	3	3	3	2	3	3	2	7	7	7	6	2	4	7	7	1	7	6	2	7	7	4	4	6	6	4	6	6	2	5	3	6	2	7	6	2	6	2
290	2	2	3	2	2	2	2	2	3	2	3	3	2	2	2	2	2	2	7	7	7	6	2	2	6	5	3	7	4	4	5	5	4	4	4	4	3	4	4	4	5	3	5	3	4	3	5	3	2
291	3	3	2	3	2	3	2	2	2	2	3	3	3	2	3	2	2	2	7	7	7	6	2	4	4	4	4	7	4	4	5	7	4	4	5	3	3	7	4	4	7	1	5	3	5	5	3	6	2
292	3	3	2	2	2	4	1	2	4	1	4	4	3	2	3	4	3	3	4	5	4	7	1	4	1	6	2	4	6	2	4	5	6	2	2	3	3	4	5	3	6	2	5	3	4	6	2	3	2
293	2	2	2	2	2	2	2	2	3	2	3	3	3	3	2	3	3	3	4	6	4	6	2	1	1	6	2	3	6	2	4	3	4	4	3	4	1	1	6	2	6	2	6	2	1	5	3	1	2
294	2	3	2	2	2	3	2	1	3	1	4	4	2	2	2	2	2	2	6	6	6	7	1	2	2	6	2	4	4	4	1	2	4	4	2	2	1	3	7	1	6	2	5	3	1	6	2	4	2
295	2	2	3	2	2	2	2	2	2	2	3	3	2	2	2	2	2	2	5	6	5	5	3	3	4	5	3	4	5	3	4	4	5	3	3	4	3	4	5	3	5	3	5	3	3	5	3	4	2
296	2	2	2	2	1	3	1	2	3	1	4	3	3	2	2	3	3	2	5	6	4	6	2	3	4	4	4	3	4	4	2	2	2	6	1	2	1	2	4	4	4	4	4	4	2	4	4	1	2
297	2	2	2	3	2	3	2	2	3	1	4	3	3	2	2	3	3	3	6	6	3	6	2	2	3	6	2	4	7	1	1	1	7	1	7	2	3	3	7	1	7	1	7	1	1	7	1	3	2
298	3	3	3	2	1	2	1	1	3	1	4	4	3	1	1	3	2	2	6	6	7	6	2	4	7	4	4	6	4	4	4	1	1	7	3	3	4	5	5	3	6	2	3	5	6	3	5	1	2
299	3	3	3	2	2	2	2	2	3	2	3	3	2	2	2	3	3	2	7	7	7	4	4	4	4	6	2	6	2	6	6	6	3	5	3	4	5	6	6	2	5	3	4	4	4	4	4	3	2
300	2	2	2	3	1	4	1	2	3	2	3	3	3	1	3	3	3	1	4	4	4	6	2	4	4	6	2	4	4	4	5	7	6	2	3	4	4	4	4	4	7	1	7	1	4	7	1	3	2
301	3	3	3	2	1	2	2	1	3	1	3	4	3	4	1	4	3	3	6	6	4	6	2	3	4	5	3	4	4	4	3	3	6	2	2	3	3	4	6	2	6	2	6	2	3	4	4	3	2
302	3	3	3	3	3	3	3	3	3	3	3	3	3	3	3	3	3	3	4	4	4	4	4	4	4	4	4	4	4	4	4	4	4	4	4	4	4	4	4	4	4	4	4	4	4	4	4	4	2
303
304
305	3	2	3	2	2	2	1	1	3	1	4	2	2	2	2	2	3	2	6	6	7	6	2	3	3	6	2	4	6	2	4	5	3	5	1	3	1	3	6	2	5	3	5	3	3	6	2	4	2
306	3	3	3	2	2	2	2	2	4	1	4	3	3	2	4	3	2	3	6	7	7	6	2	6	7	4	4	6	3	5	6	7	2	6	6	4	6	6	5	3	2	6	4	4	6	5	3	4	2
307	2	2	2	2	2	3	2	2	3	1	3	2	2	2	2	2	3	2	3	3	3	7	1	1	1	7	1	1	7	1	1	4	6	2	1	3	1	1	6	2	6	2	6	2	1	6	2	1	2
308	3	3	3	2	2	3	2	3	4	1	4	3	3	3	2	2	3	3	3	6	6	6	2	4	2	6	2	4	6	2	3	6	6	2	3	5	1	1	6	2	6	2	6	2	2	6	2	3	2
309	2	2	2	4	1	3	1	1	1	1	4	4	4	4	1	2	4	1	5	6	5	7	1	3	1	7	1	6	7	1	1	2	6	2	1	7	1	1	7	1	7	1	7	1	1	7	1	2	2
310	3	2	2	2	2	3	1	1	3	1	4	4	3	3	2	3	2	2	4	4	5	6	2	1	4	6	2	3	7	1	1	1	5	3	2	7	1	4	6	2	6	2	6	2	3	6	2	1	2
311	2	3	3	2	2	3	2	2	2	4	3	2	2	2	2	2	2	1	6	6	6	6	2	5	5	4	4	5	4	4	6	5	3	5	3	3	3	5	3	5	5	3	4	4	6	4	4	3	2
312	3	2	3	2	2	3	2	2	3	2	4	3	3	2	2	3	2	2	5	6	4	7	1	3	4	6	2	4	6	2	4	4	5	3	4	4	2	3	6	2	6	2	6	2	3	7	1	4	2
313	2	2	3	2	2	3	2	2	2	1	4	3	3	3	4	2	2	2	3	3	4	7	1	1	1	7	1	4	4	4	4	4	1	7	3	5	4	4	7	1	7	1	6	2	4	6	2	1	2
314	1	1	2	2	1	2	1	1	3	1	4	4	3	1	1	3	3	1	4	5	4	6	2	4	2	6	2	3	3	5	2	2	2	6	1	2	2	2	3	5	7	1	4	4	1	2	6	3	2
315	2	2	2	3	2	3	1	3	3	2	3	4	3	1	2	3	3	2	6	6	7	6	2	1	1	6	2	6	4	4	4	4	1	7	4	4	1	4	4	4	4	4	4	4	3	7	1	4	2
316	2	2	3	2	2	3	2	2	3	1	3	4	2	2	2	2	2	3	5	5	4	6	2	3	2	5	3	5	5	3	2	3	4	4	3	5	1	2	4	4	6	2	5	3	3	5	3	2	2
317	3	3	3	2	1	4	1	1	2	1	4	4	3	3	3	4	2	3	4	4	4	7	1	1	4	4	4	3	7	1	3	2	4	4	2	4	1	3	1	7	5	3	4	4	1	4	4	1	2
318	2	2	2	2	2	2	2	1	3	1	4	3	3	3	2	3	3	3	3	4	3	7	1	2	1	3	5	4	2	6	2	3	2	6	2	2	2	2	3	5	6	2	5	3	2	2	6	2	2
319	2	2	2	2	1	3	1	1	4	1	4	3	2	2	1	3	2	2	6	3	1	7	1	4	1	6	2	2	6	2	6	6	6	2	3	5	3	2	6	2	6	2	6	2	1	6	2	1	2
320	2	2	3	2	1	3	2	1	2	1	4	4	3	2	1	4	3	2	4	3	4	6	2	3	3	5	3	4	4	4	3	3	3	5	3	3	3	3	4	4	3	5	3	5	3	3	5	4	2
321	4	2	3	2	2	1	2	2	4	1	3	3	2	3	2	2	1	1	7	7	7	4	4	6	7	3	5	7	3	5	6	7	4	4	5	4	5	6	3	5	4	4	3	5	3	5	3	6	2
322	2	2	2	2	1	2	1	2	4	1	3	3	3	3	2	2	2	2	5	6	5	7	1	1	2	7	1	6	4	4	3	3	6	2	3	7	1	3	5	3	7	1	7	1	4	7	1	3	2
323	2	2	2	2	2	2	2	2	3	2	3	3	2	3	2	2	2	2	3	6	5	4	4	1	2	6	2	6	5	3	1	1	4	4	5	4	1	4	4	4	4	4	4	4	4	3	5	2	2
324	1	1	1	3	1	4	1	1	3	1	4	4	2	3	2	1	1	1	7	7	7	6	2	1	7	6	2	6	4	4	5	5	2	6	5	3	1	7	7	1	6	2	4	4	4	5	3	2	2
325	3	3	3	2	2	2	2	2	3	2	3	3	2	3	2	3	3	2	6	6	6	6	2	5	5	6	2	6	6	2	5	7	5	3	5	6	5	6	5	3	5	3	5	3	5	5	3	5	2
326	3	3	3	2	2	2	2	2	3	2	3	3	3	2	3	2	4	2	6	6	6	6	2	1	3	6	2	6	4	4	1	2	3	5	4	6	1	6	4	4	6	2	4	4	6	4	4	4	2
327	3	3	3	2	2	2	2	1	4	1	4	4	2	2	2	2	3	2	5	5	5	5	3	5	5	5	3	5	5	3	7	7	5	3	5	5	5	5	6	2	6	2	5	3	5	6	2	6	2
328	4	4	4	4	4	4	4	4	4	1	4	1	4	4	4	4	4	4	7	7	7	1	7	7	7	1	7	7	7	1	7	7	1	7	1	1	7	1	1	7	1	7	1	7	1	1	7	1	2
329	2	2	2	2	2	3	2	3	4	2	3	3	3	3	3	2	2	2	6	6	6	6	2	4	4	4	4	4	4	4	4	5	4	4	6	4	4	4	4	4	4	4	4	4	4	4	4	4	2
330	4	4	4	1	4	2	2	2	3	2	3	3	3	2	2	3	2	2	6	6	7	3	5	1	6	2	6	4	2	6	6	6	1	7	1	5	1	3	4	4	3	5	2	6	1	3	5	4	2
331	3	3	2	2	3	2	2	2	4	3	3	3	2	2	3	3	3	2	4	5	2	7	1	1	2	3	5	4	4	4	1	3	4	4	3	4	2	2	6	2	5	3	5	3	3	5	3	3	1
332	2	2	2	3	2	3	1	2	2	2	3	2	3	2	2	2	2	2	4	5	3	4	4	1	3	4	4	4	3	5	3	1	1	7	3	7	1	2	3	5	3	5	3	5	3	3	5	1	2
333	3	2	2	2	2	3	2	1	2	1	3	3	3	2	3	3	3	2	6	7	7	4	4	6	6	5	3	6	4	4	6	5	3	5	6	3	3	6	5	3	6	2	4	4	5	4	4	3	2
334
335
336
337
338
339
340
341
342
343
344
345
346
347
348
349
350
[truncated: 15 more columns]
